# Supplementary material for: Perchlorate-Coupled Carbon Monoxide (CO) Oxidation by Moorella glycerini, an Obligately Anaerobic, Thermophilic, Nickel-Dependent Carboxydotroph
Source: Microorganisms. 2023 Feb 12;11(2):462. doi: 10.3390/microorganisms11020462 (PMC9964509; doi:10.3390/microorganisms11020462)
Supplement: Supplementary file 1 [file microorganisms-11-00462-s001.zip]

Archive with 1 entries (1 files):
- microorganisms-2154407-supplementary.xlsx
