# Supplementary material for: Perchlorate-Coupled Carbon Monoxide (CO) Oxidation by Moorella glycerini, an Obligately Anaerobic, Thermophilic, Nickel-Dependent Carboxydotroph
Source: Microorganisms. 2023 Feb 12;11(2):462. doi: 10.3390/microorganisms11020462 (PMC9964509; doi:10.3390/microorganisms11020462)
Supplement: Supplementary file 1 [file microorganisms-11-00462-s001.zip › microorganisms-2154407-supplementary.xlsx]

## Sheet: Table S1
Absorbance values (A600) for cultures incubated with glycerol only
or glycerol plus perhclorate
Absorbance values (A600)
Glycerol only		Replicate OD
Time (d)	OD_1	OD_2	OD_3	Mean	Standard error
0	0.11	0.122	0.098	0.11	0.00693642
2.6875	0.084	0.091	0.109	0.0946667	0.00745493
5	0.08	0.074	0.077	0.077	0.0017341
6.75	0.115	0.086	0.09	0.097	0.00908453
9	0.378	0.192	0.263	0.277667	0.0542563
11.8542	0.364	0.417	0.492	0.424333	0.0371759
14.8125	0.3	0.337	0.344	0.327	0.0136666
16.9167	0.257	0.344	0.321	0.307333	0.0260586
18.8333	0.352	0.333	0.353	0.346	0.00651412
20.9375	0.276	0.311	0.266	0.284333	0.0136584
23.7604	0.238	0.294	0.276	0.269333	0.0165255
26.9583	0.198	0.305	0.236	0.246333	0.0313545
Glycerol plus perchlorate		Replicate OD
Time (d)	OD_1	OD_2	OD_3	Mean	Standard error
0	0.115	0.108	0.104	0.109	0.00321836
2.6875	0.095	0.065	0.097	0.0856667	0.0103617
5	0.076	0.061	0.09	0.0756667	0.00838316
6.75	0.07	0.074	0.071	0.0716667	0.00120328
9	0.144	0.276	0.142	0.187333	0.0443897
11.8542	0.355	0.351	0.435	0.380333	0.0273901
14.8125	0.3	0.491	0.311	0.367333	0.0619882
16.9167	0.265	0.444	0.301	0.336667	0.0547284
18.8333	0.432	0.517	0.444	0.464333	0.0265917
20.9375	0.247	0.556	0.347	0.383333	0.0911397
23.7604	0.279	0.403	0.373	0.351667	0.0373955
26.9583	0.208	0.423	0.228	0.286333	0.0686581
Glycerol plus perchlorate		Replicate Perchlorate (mM)
Time (d_	Conc 1 (mM)	Conc 2 (mM)	Conc 3 (mM)	Mean	Standard error
0	19.8767	19.4775	18.7031	19.3524	0.344906
2.40486	20.4908	19.6761	18.3276	19.4981	0.631523
4.74028	20.0793	19.9777	17.1582	19.0718	0.958343
6.52986	20.8049	21.6663	21.9985	21.4899	0.35609
8.73056	22.2227	13.5194	19.5766	18.4396	2.579
11.6229	15.821	2.83533	16.7286	11.795	4.4928
14.5875	15.1151	1.18517	15.192	10.4974	4.66169
16.6778	14.295	0.892164	15.9823	10.3898	4.7794
18.4993	11.9541	0.751489	9.35088	7.35215	3.38882
20.6653	9.21133	0.814238	9.16527	6.39695	2.7947
23.4486	9.39787	0.77056	9.78236	6.65027	2.94543
26.7056	8.37458	0.740273	8.84928	5.98804	2.63058
